# Supplementary material for: Senescence Biomarkers CKAP4 and PTX3 Stratify Severe Kidney Disease Patients
Source: Cells. 2024 Sep 26;13(19):1613. doi: 10.3390/cells13191613 (PMC11475272; doi:10.3390/cells13191613)
Supplement: Supplementary file 1 [file cells-13-01613-s001.zip]

Archive with 1 entries (1 files):
- cells-3157932-supplementary.pdf
